# Supplementary material for: Quantification of Desiccated Extracellular Vesicles by Quartz Crystal Microbalance
Source: Biosensors (Basel). 2022 May 27;12(6):371. doi: 10.3390/bios12060371 (PMC9221410; doi:10.3390/bios12060371)
Supplement: Supplementary file 1 [file biosensors-12-00371-s001.zip]

Archive with 1 entries (1 files):
- biosensors-1685023-supplementary.pdf
